# Supplementary material for: Exploring the Therapeutic Potential for Breast Cancer of Phytochemicals and Secondary Metabolites in Marjoram, Thyme, and Persimmon
Source: Metabolites. 2024 Nov 25;14(12):652. doi: 10.3390/metabo14120652 (PMC11678518; doi:10.3390/metabo14120652)
Supplement: Supplementary file 1 [file metabolites-14-00652-s001.zip]

Archive with 1 entries (1 files):
- Table S2 Supplementary Material Phytochemical Constituents.pdf
